# Supplementary material for: Asymmetric Catalytic Access to Piperazin-2-ones and Morpholin-2-ones in a One-Pot Approach: Rapid Synthesis of an Intermediate to Aprepitant
Source: J Org Chem. 2023 Feb 21;88(12):7888–92. doi: 10.1021/acs.joc.2c02491 (PMC10278953; doi:10.1021/acs.joc.2c02491)
Supplement: Supplementary file 2 — jo2c02491_si_002.zip [file jo2c02491_si_002.zip]

Archive with 1,059 entries (926 files):
- FID for publication/3a/
- FID for publication/3a/13C/
- FID for publication/3a/13C/acqu
- FID for publication/3a/13C/acqus
- FID for publication/3a/13C/audita.txt
- FID for publication/3a/13C/cpdprg2
- FID for publication/3a/13C/fid
- FID for publication/3a/13C/format.temp
- FID for publication/3a/13C/pdata/
- FID for publication/3a/13C/pdata/1/
- FID for publication/3a/13C/pdata/1/1i
- FID for publication/3a/13C/pdata/1/1r
- FID for publication/3a/13C/pdata/1/auditp.txt
- FID for publication/3a/13C/pdata/1/outd
- FID for publication/3a/13C/pdata/1/peaklist.xml
- FID for publication/3a/13C/pdata/1/peakrng
- FID for publication/3a/13C/pdata/1/peaks
- FID for publication/3a/13C/pdata/1/proc
- FID for publication/3a/13C/pdata/1/procs
- FID for publication/3a/13C/pdata/1/thumb.png
- FID for publication/3a/13C/pdata/1/title
- FID for publication/3a/13C/pulseprogram
- FID for publication/3a/13C/scon2
- FID for publication/3a/13C/shimvalues
- FID for publication/3a/13C/specpar
- FID for publication/3a/13C/uxnmr.info
- FID for publication/3a/13C/uxnmr.par
- FID for publication/3a/13C/vtc_pid_settings
- FID for publication/3a/1H/
- FID for publication/3a/1H/acqu
- FID for publication/3a/1H/acqus
- FID for publication/3a/1H/audita.txt
- FID for publication/3a/1H/fid
- FID for publication/3a/1H/format.temp
- FID for publication/3a/1H/fq1list
- FID for publication/3a/1H/pdata/
- FID for publication/3a/1H/pdata/1/
- FID for publication/3a/1H/pdata/1/1i
- FID for publication/3a/1H/pdata/1/1r
- FID for publication/3a/1H/pdata/1/assocs
- FID for publication/3a/1H/pdata/1/auditp.txt
- FID for publication/3a/1H/pdata/1/integrals.txt
- FID for publication/3a/1H/pdata/1/intrng
- FID for publication/3a/1H/pdata/1/outd
- FID for publication/3a/1H/pdata/1/peaklist.xml
- FID for publication/3a/1H/pdata/1/peakrng
- FID for publication/3a/1H/pdata/1/peaks
- FID for publication/3a/1H/pdata/1/proc
- FID for publication/3a/1H/pdata/1/procs
- FID for publication/3a/1H/pdata/1/thumb.png
- FID for publication/3a/1H/pdata/1/title
- FID for publication/3a/1H/precom.output
- FID for publication/3a/1H/pulseprogram
- FID for publication/3a/1H/scon2
- FID for publication/3a/1H/shimvalues
- FID for publication/3a/1H/specpar
- FID for publication/3a/1H/uxnmr.info
- FID for publication/3a/1H/uxnmr.par
- FID for publication/3a/1H/vtc_pid_settings
- FID for publication/3b/
- FID for publication/3b/13C/
- FID for publication/3b/13C/acqu
- FID for publication/3b/13C/acqus
- FID for publication/3b/13C/audita.txt
- FID for publication/3b/13C/cpdprg2
- FID for publication/3b/13C/fid
- FID for publication/3b/13C/format.temp
- FID for publication/3b/13C/fq1list
- FID for publication/3b/13C/pdata/
- FID for publication/3b/13C/pdata/1/
- FID for publication/3b/13C/pdata/1/1i
- FID for publication/3b/13C/pdata/1/1r
- FID for publication/3b/13C/pdata/1/auditp.txt
- FID for publication/3b/13C/pdata/1/outd
- FID for publication/3b/13C/pdata/1/peaklist.xml
- FID for publication/3b/13C/pdata/1/peakrng
- FID for publication/3b/13C/pdata/1/peaks
- FID for publication/3b/13C/pdata/1/proc
- FID for publication/3b/13C/pdata/1/procs
- FID for publication/3b/13C/pdata/1/thumb.png
- FID for publication/3b/13C/pdata/1/title
- FID for publication/3b/13C/precom.output
- FID for publication/3b/13C/pulseprogram
- FID for publication/3b/13C/scon2
- FID for publication/3b/13C/shimvalues
- FID for publication/3b/13C/specpar
- FID for publication/3b/13C/uxnmr.info
- FID for publication/3b/13C/uxnmr.par
- FID for publication/3b/13C/vtc_pid_settings
- FID for publication/3b/1H/
- FID for publication/3b/1H/acqu
- FID for publication/3b/1H/acqus
- FID for publication/3b/1H/audita.txt
- FID for publication/3b/1H/fid
- FID for publication/3b/1H/format.temp
- FID for publication/3b/1H/pdata/
- FID for publication/3b/1H/pdata/1/
- FID for publication/3b/1H/pdata/1/1i
- FID for publication/3b/1H/pdata/1/1r
- FID for publication/3b/1H/pdata/1/auditp.txt
- FID for publication/3b/1H/pdata/1/integrals.txt
- FID for publication/3b/1H/pdata/1/intrng
- FID for publication/3b/1H/pdata/1/outd
- FID for publication/3b/1H/pdata/1/peaklist.xml
- FID for publication/3b/1H/pdata/1/peakrng
- FID for publication/3b/1H/pdata/1/peaks
- FID for publication/3b/1H/pdata/1/proc
- FID for publication/3b/1H/pdata/1/procs
- FID for publication/3b/1H/pdata/1/thumb.png
- FID for publication/3b/1H/pdata/1/title
- FID for publication/3b/1H/pulseprogram
- FID for publication/3b/1H/scon2
- FID for publication/3b/1H/shimvalues
- FID for publication/3b/1H/specpar
- FID for publication/3b/1H/uxnmr.info
- FID for publication/3b/1H/uxnmr.par
- FID for publication/3b/1H/vtc_pid_settings
- FID for publication/3c/
- FID for publication/3c/13C/
- FID for publication/3c/13C/acqu
- FID for publication/3c/13C/acqus
- FID for publication/3c/13C/audita.txt
- FID for publication/3c/13C/cpdprg2
- FID for publication/3c/13C/fid
- FID for publication/3c/13C/format.temp
- FID for publication/3c/13C/fq1list
- FID for publication/3c/13C/pdata/
- FID for publication/3c/13C/pdata/1/
- FID for publication/3c/13C/pdata/1/1i
- FID for publication/3c/13C/pdata/1/1r
- FID for publication/3c/13C/pdata/1/auditp.txt
- FID for publication/3c/13C/pdata/1/outd
- FID for publication/3c/13C/pdata/1/peaklist.xml
- FID for publication/3c/13C/pdata/1/peakrng
- FID for publication/3c/13C/pdata/1/peaks
- FID for publication/3c/13C/pdata/1/proc
- FID for publication/3c/13C/pdata/1/procs
- FID for publication/3c/13C/pdata/1/thumb.png
- FID for publication/3c/13C/pdata/1/title
- FID for publication/3c/13C/precom.output
- FID for publication/3c/13C/pulseprogram
- FID for publication/3c/13C/scon2
- FID for publication/3c/13C/shimvalues
- FID for publication/3c/13C/specpar
- FID for publication/3c/13C/uxnmr.info
- FID for publication/3c/13C/uxnmr.par
- FID for publication/3c/13C/vtc_pid_settings
- FID for publication/3c/1H/
- FID for publication/3c/1H/acqu
- FID for publication/3c/1H/acqus
- FID for publication/3c/1H/audita.txt
- FID for publication/3c/1H/fid
- FID for publication/3c/1H/format.temp
- FID for publication/3c/1H/pdata/
- FID for publication/3c/1H/pdata/1/
- FID for publication/3c/1H/pdata/1/1i
- FID for publication/3c/1H/pdata/1/1r
- FID for publication/3c/1H/pdata/1/auditp.txt
- FID for publication/3c/1H/pdata/1/integrals.txt
- FID for publication/3c/1H/pdata/1/intrng
- FID for publication/3c/1H/pdata/1/outd
- FID for publication/3c/1H/pdata/1/peaklist.xml
- FID for publication/3c/1H/pdata/1/peakrng
- FID for publication/3c/1H/pdata/1/peaks
- FID for publication/3c/1H/pdata/1/proc
- FID for publication/3c/1H/pdata/1/procs
- FID for publication/3c/1H/pdata/1/thumb.png
- FID for publication/3c/1H/pdata/1/title
- FID for publication/3c/1H/pulseprogram
- FID for publication/3c/1H/scon2
- FID for publication/3c/1H/shimvalues
- FID for publication/3c/1H/specpar
- FID for publication/3c/1H/uxnmr.info
- FID for publication/3c/1H/uxnmr.par
- FID for publication/3c/1H/vtc_pid_settings
- FID for publication/3d/
- FID for publication/3d/13C/
- FID for publication/3d/13C/acqu
- FID for publication/3d/13C/acqus
- FID for publication/3d/13C/audita.txt
- FID for publication/3d/13C/cpdprg2
- FID for publication/3d/13C/fid
- FID for publication/3d/13C/format.temp
- FID for publication/3d/13C/pdata/
- FID for publication/3d/13C/pdata/1/
- FID for publication/3d/13C/pdata/1/1i
- FID for publication/3d/13C/pdata/1/1r
- FID for publication/3d/13C/pdata/1/auditp.txt
- FID for publication/3d/13C/pdata/1/outd
- FID for publication/3d/13C/pdata/1/peaklist.xml
- FID for publication/3d/13C/pdata/1/peakrng
- FID for publication/3d/13C/pdata/1/peaks
- FID for publication/3d/13C/pdata/1/proc
- FID for publication/3d/13C/pdata/1/procs
- FID for publication/3d/13C/pdata/1/thumb.png
- FID for publication/3d/13C/pdata/1/title
- FID for publication/3d/13C/pulseprogram
- FID for publication/3d/13C/scon2
- FID for publication/3d/13C/shimvalues
- FID for publication/3d/13C/specpar
- FID for publication/3d/13C/uxnmr.info
- FID for publication/3d/13C/uxnmr.par
- FID for publication/3d/13C/vtc_pid_settings
- FID for publication/3d/1H/
- FID for publication/3d/1H/acqu
- FID for publication/3d/1H/acqus
- FID for publication/3d/1H/audita.txt
- FID for publication/3d/1H/fid
- FID for publication/3d/1H/format.temp
- FID for publication/3d/1H/pdata/
- FID for publication/3d/1H/pdata/1/
- FID for publication/3d/1H/pdata/1/1i
- FID for publication/3d/1H/pdata/1/1r
- FID for publication/3d/1H/pdata/1/assocs
- FID for publication/3d/1H/pdata/1/auditp.txt
- FID for publication/3d/1H/pdata/1/integrals.txt
- FID for publication/3d/1H/pdata/1/intrng
- FID for publication/3d/1H/pdata/1/outd
- FID for publication/3d/1H/pdata/1/peaklist.xml
- FID for publication/3d/1H/pdata/1/peakrng
- FID for publication/3d/1H/pdata/1/peaks
- FID for publication/3d/1H/pdata/1/proc
- FID for publication/3d/1H/pdata/1/procs
- FID for publication/3d/1H/pdata/1/thumb.png
- FID for publication/3d/1H/pdata/1/title
- FID for publication/3d/1H/pulseprogram
- FID for publication/3d/1H/scon2
- FID for publication/3d/1H/shimvalues
- FID for publication/3d/1H/specpar
- FID for publication/3d/1H/uxnmr.info
- FID for publication/3d/1H/uxnmr.par
- FID for publication/3d/1H/vtc_pid_settings
- FID for publication/3e/
- FID for publication/3e/13C/
- FID for publication/3e/13C/acqu
- FID for publication/3e/13C/acqus
- FID for publication/3e/13C/audita.txt
- FID for publication/3e/13C/cpdprg2
- FID for publication/3e/13C/fid
- FID for publication/3e/13C/format.temp
- FID for publication/3e/13C/pdata/
- FID for publication/3e/13C/pdata/1/
- FID for publication/3e/13C/pdata/1/1i
- FID for publication/3e/13C/pdata/1/1r
- FID for publication/3e/13C/pdata/1/auditp.txt
- FID for publication/3e/13C/pdata/1/outd
- FID for publication/3e/13C/pdata/1/peaklist.xml
- FID for publication/3e/13C/pdata/1/peakrng
- FID for publication/3e/13C/pdata/1/peaks
- FID for publication/3e/13C/pdata/1/proc
- FID for publication/3e/13C/pdata/1/procs
- FID for publication/3e/13C/pdata/1/thumb.png
- FID for publication/3e/13C/pdata/1/title
- FID for publication/3e/13C/pulseprogram
- FID for publication/3e/13C/scon2
- FID for publication/3e/13C/shimvalues
- FID for publication/3e/13C/specpar
- FID for publication/3e/13C/uxnmr.info
- FID for publication/3e/13C/uxnmr.par
- FID for publication/3e/13C/vtc_pid_settings
- FID for publication/3e/1H/
- FID for publication/3e/1H/acqu
- FID for publication/3e/1H/acqus
- FID for publication/3e/1H/audita.txt
- FID for publication/3e/1H/fid
- FID for publication/3e/1H/format.temp
- FID for publication/3e/1H/pdata/
- FID for publication/3e/1H/pdata/1/
- FID for publication/3e/1H/pdata/1/1i
- FID for publication/3e/1H/pdata/1/1r
- FID for publication/3e/1H/pdata/1/auditp.txt
- FID for publication/3e/1H/pdata/1/integrals.txt
- FID for publication/3e/1H/pdata/1/intrng
- FID for publication/3e/1H/pdata/1/outd
- FID for publication/3e/1H/pdata/1/peaklist.xml
- FID for publication/3e/1H/pdata/1/peakrng
- FID for publication/3e/1H/pdata/1/peaks
- FID for publication/3e/1H/pdata/1/proc
- FID for publication/3e/1H/pdata/1/procs
- FID for publication/3e/1H/pdata/1/thumb.png
- FID for publication/3e/1H/pdata/1/title
- FID for publication/3e/1H/pulseprogram
- FID for publication/3e/1H/scon2
- FID for publication/3e/1H/shimvalues
- FID for publication/3e/1H/specpar
- FID for publication/3e/1H/uxnmr.info
- FID for publication/3e/1H/uxnmr.par
- FID for publication/3e/1H/vtc_pid_settings
- FID for publication/3f/
- FID for publication/3f/13C/
- FID for publication/3f/13C/acqu
- FID for publication/3f/13C/acqus
- FID for publication/3f/13C/audita.txt
- FID for publication/3f/13C/cpdprg2
- FID for publication/3f/13C/fid
- FID for publication/3f/13C/format.temp
- FID for publication/3f/13C/pdata/
- FID for publication/3f/13C/pdata/1/
- FID for publication/3f/13C/pdata/1/1i
- FID for publication/3f/13C/pdata/1/1r
[truncated: 759 more entries]
