# Supplementary material for: Asymmetric Catalytic Access to Piperazin-2-ones and Morpholin-2-ones in a One-Pot Approach: Rapid Synthesis of an Intermediate to Aprepitant
Source: J Org Chem. 2023 Feb 21;88(12):7888–92. doi: 10.1021/acs.joc.2c02491 (PMC10278953; doi:10.1021/acs.joc.2c02491)
Supplement: Supplementary file 2 — jo2c02491_si_002.zip [file jo2c02491_si_002.zip › FID for publication/3a/13C/audita.txt]

##TITLE= Audit trail, TopSpin 3.5 pl 7
##JCAMPDX= 5.01
##ORIGIN= Bruker BioSpin GmbH
##OWNER= nmr
$$ D:/data/Lattanzi/nmr/AIM399/2/audita.txt
##AUDIT TRAIL=  $$ (NUMBER, WHEN, WHO, WHERE, PROCESS, VERSION, WHAT)
(   1,<2022-03-11 18:43:26.744 +0100>,<nmr>,<NMR-600>,<go4>,<TopSpin 3.5.7>,
      <created by zg
	started at 2022-03-11 18:39:39.884 +0100,
	POWCHK enabled, PULCHK disabled,
       terminated by command 'halt'
       configuration hash MD5:
       B6 55 C6 95 FE 9C 9D ED 6C C0 9A 7F 31 0E 2E 3C
       data hash MD5: 64K
       BA 03 79 23 C3 52 FD 55 F3 20 4F 00 E3 2B 96 C7>)
##END=

$$ hash MD5
$$ 3A C0 C8 15 13 D7 6A 75 69 B3 B2 15 0C 1F EF 79
