# Supplementary material for: Asymmetric Catalytic Access to Piperazin-2-ones and Morpholin-2-ones in a One-Pot Approach: Rapid Synthesis of an Intermediate to Aprepitant
Source: J Org Chem. 2023 Feb 21;88(12):7888–92. doi: 10.1021/acs.joc.2c02491 (PMC10278953; doi:10.1021/acs.joc.2c02491)
Supplement: Supplementary file 2 — jo2c02491_si_002.zip [file jo2c02491_si_002.zip › FID for publication/3a/13C/pdata/1/peaklist.xml]

<?xml version="1.0" encoding="UTF-8"?>
<PeakList>
  <PeakList1D>
    <PeakList1DHeader creator="600" date="2022-10-11T19:21:06" expNo="2" name="AIM399" owner="" procNo="1" source="C:\Users\sara\Desktop\Programmi\topspin1\bruker">
      <PeakPickDetails>F1=168.898ppm, F2=167.205ppm, MI=0.94cm, MAXI=2.74cm, PC=1.400
      </PeakPickDetails>
    </PeakList1DHeader>
    <Peak1D F1="168.3398" intensity="1.39" type="0"/>
  </PeakList1D>
  <PeakList1D>
    <PeakList1DHeader creator="600" date="2022-10-11T19:21:06" expNo="2" name="AIM399" owner="" procNo="1" source="C:\Users\sara\Desktop\Programmi\topspin1\bruker">
      <PeakPickDetails>F1=141.003ppm, F2=135.161ppm, MI=0.83cm, MAXI=3.91cm, PC=1.400
      </PeakPickDetails>
    </PeakList1DHeader>
    <Peak1D F1="139.3792" intensity="1.22" type="0"/>
    <Peak1D F1="137.727" intensity="1.34" type="0"/>
    <Peak1D F1="136.7778" intensity="1.56" type="0"/>
  </PeakList1D>
  <PeakList1D>
    <PeakList1DHeader creator="600" date="2022-10-11T19:21:06" expNo="2" name="AIM399" owner="" procNo="1" source="C:\Users\sara\Desktop\Programmi\topspin1\bruker">
      <PeakPickDetails>F1=129.658ppm, F2=125.975ppm, MI=1.74cm, MAXI=7.29cm, PC=1.400
      </PeakPickDetails>
    </PeakList1DHeader>
    <Peak1D F1="129.0205" intensity="5.25" type="0"/>
    <Peak1D F1="128.7162" intensity="5.44" type="0"/>
    <Peak1D F1="128.6055" intensity="5.49" type="0"/>
    <Peak1D F1="128.4184" intensity="5.3" type="0"/>
    <Peak1D F1="128.2604" intensity="5.87" type="0"/>
    <Peak1D F1="128.2217" intensity="5.44" type="0"/>
    <Peak1D F1="127.8468" intensity="2.61" type="0"/>
    <Peak1D F1="127.4899" intensity="2.74" type="0"/>
    <Peak1D F1="127.1838" intensity="2.62" type="0"/>
  </PeakList1D>
  <PeakList1D>
    <PeakList1DHeader creator="600" date="2022-10-11T19:21:06" expNo="2" name="AIM399" owner="" procNo="1" source="C:\Users\sara\Desktop\Programmi\topspin1\bruker">
      <PeakPickDetails>F1=78.220ppm, F2=75.890ppm, MI=12.99cm, MAXI=18.72cm, PC=1.400
      </PeakPickDetails>
    </PeakList1DHeader>
    <Peak1D F1="77.2123" intensity="15.0" type="0"/>
    <Peak1D F1="77.0005" intensity="14.85" type="0"/>
    <Peak1D F1="76.7887" intensity="14.68" type="0"/>
  </PeakList1D>
  <PeakList1D>
    <PeakList1DHeader creator="600" date="2022-10-11T19:21:06" expNo="2" name="AIM399" owner="" procNo="1" source="C:\Users\sara\Desktop\Programmi\topspin1\bruker">
      <PeakPickDetails>F1=72.660ppm, F2=69.802ppm, MI=1.63cm, MAXI=5.66cm, PC=1.400
      </PeakPickDetails>
    </PeakList1DHeader>
    <Peak1D F1="71.1959" intensity="2.91" type="0"/>
  </PeakList1D>
  <PeakList1D>
    <PeakList1DHeader creator="600" date="2022-10-11T19:21:06" expNo="2" name="AIM399" owner="" procNo="1" source="C:\Users\sara\Desktop\Programmi\topspin1\bruker">
      <PeakPickDetails>F1=62.346ppm, F2=44.857ppm, MI=1.37cm, MAXI=8.66cm, PC=1.400
      </PeakPickDetails>
    </PeakList1DHeader>
    <Peak1D F1="58.7845" intensity="2.82" type="0"/>
    <Peak1D F1="50.2086" intensity="2.91" type="0"/>
    <Peak1D F1="46.6016" intensity="2.84" type="0"/>
    <Peak1D F1="45.7953" intensity="2.79" type="0"/>
  </PeakList1D>
</PeakList>
