# Supplementary material for: Asymmetric Catalytic Access to Piperazin-2-ones and Morpholin-2-ones in a One-Pot Approach: Rapid Synthesis of an Intermediate to Aprepitant
Source: J Org Chem. 2023 Feb 21;88(12):7888–92. doi: 10.1021/acs.joc.2c02491 (PMC10278953; doi:10.1021/acs.joc.2c02491)
Supplement: Supplementary file 2 — jo2c02491_si_002.zip [file jo2c02491_si_002.zip › FID for publication/3a/13C/pdata/1/peakrng]

P    #regions in PPM
# 2022-10-11 19:21:07 +0200  sara@DESKTOP-S716QST
# low field   high field   mi   maxi
  168.8983135557653  167.20509737976766  0.945  2.737  # for region 1
  141.00257705620407  135.1609812490122  0.829  3.913  # for region 2
  129.65802867701984  125.97528349422495  1.735  7.287  # for region 3
  78.2201259386389  75.89029692934663  12.991  18.721  # for region 4
  72.65960070312804  69.8016771183962  1.632  5.663  # for region 5
  62.34622428866095  44.8569745255737  1.366  8.661  # for region 6
