# Supplementary material for: Asymmetric Catalytic Access to Piperazin-2-ones and Morpholin-2-ones in a One-Pot Approach: Rapid Synthesis of an Intermediate to Aprepitant
Source: J Org Chem. 2023 Feb 21;88(12):7888–92. doi: 10.1021/acs.joc.2c02491 (PMC10278953; doi:10.1021/acs.joc.2c02491)
Supplement: Supplementary file 2 — jo2c02491_si_002.zip [file jo2c02491_si_002.zip › FID for publication/3a/13C/shimvalues]

# Fri Mar 11 18:40:48 2022
#$$PROBEIDENTIFIER=Z114607_0109
#$$PROBENAME=PA BBO 600S3 BBF-H-D-05 Z SP
#$$SHIMID=292722
#
# Active Shim Gradients
#
Z           		-3961           
Z2          		659             
Z3          		1551            
Z4          		2880            
Z5          		180             
Z6          		-2122           
Z7          		9321            
Z8          		7906            
X           		-13738          
XZ          		-5296           
XZ2         		5747            
XZ3         		2167            
XZ4         		521             
XZ5         		8395            
Y           		-17833          
YZ          		-4741           
YZ2         		-8306           
YZ3         		-2700           
YZ4         		-2685           
YZ5         		-9207           
XY          		-12948          
XYZ         		-3560           
XYZ2        		16              
XYZ3        		-3353           
XYZ4        		654             
XYZ5        		19345           
(X2-Y2)     		-8221           
(X2-Y2)Z    		-5316           
(X2-Y2)Z2   		-288            
(X2-Y2)Z3   		3996            
(X2-Y2)Z4   		-858            
(X2-Y2)Z5   		-12549          
X3          		10091           
X3Z         		3909            
Y3          		5010            
Y3Z         		3648            
#
# Lock Parameter
#
FIELD		4704.126
LOCKPHASE		175.400 
LOCKPOWER		-30.000 
LOCKGAIN		124.105 
LOCKDC		-75.000 
LOCKSHIFT		7.240   
LOOPGAIN		-12.000 
LOOPTIME		0.400   
LOOPFILTER		100.000 
#
IEEE64_VERSION_CODE 1
#
# Shim currents 
#
SHIM_SETTING [1 ]  -74.08878967    
SHIM_SETTING [2 ]  -2403.08144647  
SHIM_SETTING [3 ]  -3922.41920202  
SHIM_SETTING [4 ]  8059.17198539   
SHIM_SETTING [5 ]  -4593.08352937  
SHIM_SETTING [6 ]  -2065.97061485  
SHIM_SETTING [7 ]  18387.57701686  
SHIM_SETTING [8 ]  -2225.12499311  
SHIM_SETTING [9 ]  5052.63465342   
SHIM_SETTING [10]  -300.72129160   
SHIM_SETTING [11]  2600.00000000   
SHIM_SETTING [12]  1361.77400000   
SHIM_SETTING [13]  8657.94600000   
SHIM_SETTING [14]  2998.29800000   
SHIM_SETTING [15]  -6766.36219722  
SHIM_SETTING [16]  -5920.13919722  
SHIM_SETTING [17]  -20798.00178309 
SHIM_SETTING [18]  -15141.88421691 
SHIM_SETTING [19]  1140.55509851   
SHIM_SETTING [20]  -16835.49332613 
SHIM_SETTING [21]  -12067.90700000 
SHIM_SETTING [22]  58.09400000     
SHIM_SETTING [23]  -17627.26500000 
SHIM_SETTING [24]  3322.49400000   
SHIM_SETTING [25]  -13499.96200000 
SHIM_SETTING [26]  5983.06500000   
SHIM_SETTING [27]  6789.69100000   
SHIM_SETTING [28]  -36420.60930275 
SHIM_SETTING [29]  10597.11000000  
SHIM_SETTING [30]  -19794.48800000 
SHIM_SETTING [31]  -11411.18103755 
SHIM_SETTING [32]  -15665.74030275 
SHIM_SETTING [33]  -8393.53900000  
SHIM_SETTING [34]  -7721.35800000  
SHIM_SETTING [35]  -7526.89100000  
SHIM_SETTING [36]  -19700.05900000 
SHIM_SETTING [37]  3972.04146358   
SHIM_SETTING [38]  -19937.26870358 
SHIM_SETTING [39]  -8156.48896245  
SHIM_SETTING [40]  2600.00000000   
