# Supplementary material for: Asymmetric Catalytic Access to Piperazin-2-ones and Morpholin-2-ones in a One-Pot Approach: Rapid Synthesis of an Intermediate to Aprepitant
Source: J Org Chem. 2023 Feb 21;88(12):7888–92. doi: 10.1021/acs.joc.2c02491 (PMC10278953; doi:10.1021/acs.joc.2c02491)
Supplement: Supplementary file 2 — jo2c02491_si_002.zip [file jo2c02491_si_002.zip › FID for publication/3a/13C/vtc_pid_settings]

VTC_REG_PID_SET_CH1=\
<pid_settings type="probehead">
   <standard_pid proportional="0.733" integral="210.780" differential="35.130" />
   <temperature selftune="222.668" min="172.668" max="272.668" />
   <vta type="2" sensor="1" connected_sensors="1" />
   <gasflow selftune="424.050" min="374.050" max="474.050" />
   <evap_chiller selftune="18.900" min="8.900" max="28.900" />
   <pics checksum="" name=" PA BBO 600S3 BBF-H-D-05 Z SP" />
   <checksum value="F7357F86" />
</pid_settings>
