# Supplementary material for: Asymmetric Catalytic Access to Piperazin-2-ones and Morpholin-2-ones in a One-Pot Approach: Rapid Synthesis of an Intermediate to Aprepitant
Source: J Org Chem. 2023 Feb 21;88(12):7888–92. doi: 10.1021/acs.joc.2c02491 (PMC10278953; doi:10.1021/acs.joc.2c02491)
Supplement: Supplementary file 2 — jo2c02491_si_002.zip [file jo2c02491_si_002.zip › FID for publication/3a/1H/pdata/1/assocs]

##TITLE= Parameter file, TOPSPIN		Version 2.1
##JCAMPDX= 5.0
##DATATYPE= Parameter Values
##NPOINTS= 1	$$ modification sequence number
##ORIGIN= Bruker BioSpin GmbH
##OWNER= sara
$$ 2022-03-14 12:06:55.717 +0100  sara@DESKTOP-S716QST
$$ C:/Users/sara/Desktop/Programmi/topspin1/bruker/data/600/nmr/AIM399/1/pdata/1/assocs
$$ process C:\Users\sara\Desktop\Programmi\topspin1\bruker\prog\mod\dataserver.exe
##$MULTDISP= <C:\Users\sara\Desktop\Programmi\topspin1\bruker\data\AIM300\nmr\AIM399\1\pdata\1>
##END=
