# Supplementary material for: Asymmetric Catalytic Access to Piperazin-2-ones and Morpholin-2-ones in a One-Pot Approach: Rapid Synthesis of an Intermediate to Aprepitant
Source: J Org Chem. 2023 Feb 21;88(12):7888–92. doi: 10.1021/acs.joc.2c02491 (PMC10278953; doi:10.1021/acs.joc.2c02491)
Supplement: Supplementary file 2 — jo2c02491_si_002.zip [file jo2c02491_si_002.zip › FID for publication/3a/1H/pdata/1/auditp.txt]

##TITLE= Audit trail, TopSpin 3.5 pl 7
##JCAMPDX= 5.01
##ORIGIN= Bruker BioSpin GmbH
##OWNER= nmr
$$ D:\data\Lattanzi\nmr/AIM399/1/pdata/1/auditp.txt
##AUDIT TRAIL=  $$ (NUMBER, WHEN, WHO, WHERE, PROCESS, VERSION, WHAT)
(   1,<2022-03-11 18:37:55.435 +0100>,<nmr>,<NMR-600>,<go4>,<TopSpin 3.5.7>,
      <acquisition in progress>)
(   2,<2022-03-11 18:38:37.959 +0100>,<nmr>,<NMR-600>,<proc1d>,<TopSpin 3.5.7>,
      <Start of raw data processing
       ft FT_mod = 6 PKNL = 1 SI = 64K 
       data hash MD5: 64K
       12 AE 2D E4 C6 B4 D3 13 C5 43 1B DC 5A CF 48 7D>)
(   3,<2022-03-11 18:38:40.921 +0100>,<nmr>,<NMR-600>,<proc1d>,<TopSpin 3.5.7>,
      <apk 
       data hash MD5: 64K
       AF C3 07 01 24 58 EB 98 BC D6 ED 4D 4D 87 BF 8D>)
##END=

$$ hash MD5
$$ C2 A2 CE 54 B4 83 1E 18 6F 50 4F 61 62 64 9D 74
