# Supplementary material for: Asymmetric Catalytic Access to Piperazin-2-ones and Morpholin-2-ones in a One-Pot Approach: Rapid Synthesis of an Intermediate to Aprepitant
Source: J Org Chem. 2023 Feb 21;88(12):7888–92. doi: 10.1021/acs.joc.2c02491 (PMC10278953; doi:10.1021/acs.joc.2c02491)
Supplement: Supplementary file 2 — jo2c02491_si_002.zip [file jo2c02491_si_002.zip › FID for publication/3a/1H/pdata/1/integrals.txt]

   Current data set:
   NAME =	AIM399	EXPNO =	1	PROCNO = 1
   USER =	600	DU    =	C:/Users/sara/Desktop/Programmi/topspin1/bruker

   Number   Integrated Region     Integral
     1      7.596      7.554         1.90919
     2      7.419      7.373         2.20171
     3      7.357      7.209        11.37683
     4      4.686      4.610         1.00000
     5      4.586      4.522         0.96544
     6      4.185      4.118         0.96362
     7      3.793      3.714         0.99371
     8      3.516      3.432         0.99938
     9      3.189      3.144         0.96105
    10      3.144      3.091         0.95515
    11      3.024      2.927         0.96958
    12      2.551      2.414         0.96905
