# Supplementary material for: Asymmetric Catalytic Access to Piperazin-2-ones and Morpholin-2-ones in a One-Pot Approach: Rapid Synthesis of an Intermediate to Aprepitant
Source: J Org Chem. 2023 Feb 21;88(12):7888–92. doi: 10.1021/acs.joc.2c02491 (PMC10278953; doi:10.1021/acs.joc.2c02491)
Supplement: Supplementary file 2 — jo2c02491_si_002.zip [file jo2c02491_si_002.zip › FID for publication/3a/1H/pdata/1/intrng]

A 1.0 #regions in PPM
# low field   high field  bias        slope
  7.595770483626519  7.55404694348026  -0.0  -0.0  # for region 1
  7.4189669822567454  7.37307108809586  -0.0  -0.0  # for region 2
  7.357424760541012  7.209306193021792  6144000.0  -0.0  # for region 3
  4.6863526988107935  4.6099128179017095  -0.0  -0.0  # for region 4
  4.586392854545068  4.521712955314304  -0.0  -0.0  # for region 5
  4.184593480535778  4.117953584358627  -0.0  -0.0  # for region 6
  3.7925940912584215  3.7141942134029504  -0.0  -0.0  # for region 7
  3.5162345218178856  3.431954653123254  -0.0  -0.0  # for region 8
  3.188915031771293  3.1442898517819775  -0.0  -0.0  # for region 9
  3.1442898517819775  3.090915184451954  -0.0  -0.0  # for region 10
  3.0242752882748034  2.9269273712702497  -0.0  -0.0  # for region 11
  2.5505154255193085  2.414228341712933  -0.0  -0.0  # for region 12
