# Supplementary material for: Asymmetric Catalytic Access to Piperazin-2-ones and Morpholin-2-ones in a One-Pot Approach: Rapid Synthesis of an Intermediate to Aprepitant
Source: J Org Chem. 2023 Feb 21;88(12):7888–92. doi: 10.1021/acs.joc.2c02491 (PMC10278953; doi:10.1021/acs.joc.2c02491)
Supplement: Supplementary file 2 — jo2c02491_si_002.zip [file jo2c02491_si_002.zip › FID for publication/3a/1H/pdata/1/peaklist.xml]

<?xml version="1.0" encoding="UTF-8"?>
<PeakList>
  <PeakList1D>
    <PeakList1DHeader creator="600" date="2022-10-11T19:19:07" expNo="1" name="AIM399" owner="" procNo="1" source="C:\Users\sara\Desktop\Programmi\topspin1\bruker">
      <PeakPickDetails>F1=7.596ppm, F2=7.544ppm, MI=6.01cm, MAXI=17.04cm, PC=1.000
      </PeakPickDetails>
    </PeakList1DHeader>
    <Peak1D F1="7.58" intensity="9.06" type="0"/>
    <Peak1D F1="7.568" intensity="9.88" type="0"/>
  </PeakList1D>
  <PeakList1D>
    <PeakList1DHeader creator="600" date="2022-10-11T19:19:07" expNo="1" name="AIM399" owner="" procNo="1" source="C:\Users\sara\Desktop\Programmi\topspin1\bruker">
      <PeakPickDetails>F1=7.420ppm, F2=7.367ppm, MI=4.87cm, MAXI=15.12cm, PC=1.000
      </PeakPickDetails>
    </PeakList1DHeader>
    <Peak1D F1="7.4078" intensity="5.92" type="0"/>
    <Peak1D F1="7.3955" intensity="11.78" type="0"/>
    <Peak1D F1="7.3826" intensity="7.15" type="0"/>
  </PeakList1D>
  <PeakList1D>
    <PeakList1DHeader creator="600" date="2022-10-11T19:19:07" expNo="1" name="AIM399" owner="" procNo="1" source="C:\Users\sara\Desktop\Programmi\topspin1\bruker">
      <PeakPickDetails>F1=7.353ppm, F2=7.307ppm, MI=2.23cm, MAXI=16.52cm, PC=1.000
      </PeakPickDetails>
    </PeakList1DHeader>
    <Peak1D F1="7.3461" intensity="4.35" type="0"/>
    <Peak1D F1="7.3346" intensity="13.01" type="0"/>
    <Peak1D F1="7.3325" intensity="11.14" type="0"/>
    <Peak1D F1="7.3221" intensity="12.05" type="0"/>
    <Peak1D F1="7.3211" intensity="11.98" type="0"/>
    <Peak1D F1="7.3077" intensity="3.3" type="0"/>
  </PeakList1D>
  <PeakList1D>
    <PeakList1DHeader creator="600" date="2022-10-11T19:19:07" expNo="1" name="AIM399" owner="" procNo="1" source="C:\Users\sara\Desktop\Programmi\topspin1\bruker">
      <PeakPickDetails>F1=7.299ppm, F2=7.202ppm, MI=1.76cm, MAXI=20.72cm, PC=1.000
      </PeakPickDetails>
    </PeakList1DHeader>
    <Peak1D F1="7.2984" intensity="8.17" type="0"/>
    <Peak1D F1="7.2964" intensity="5.92" type="0"/>
    <Peak1D F1="7.2863" intensity="15.0" type="0"/>
    <Peak1D F1="7.2771" intensity="14.74" type="0"/>
    <Peak1D F1="7.2744" intensity="14.99" type="0"/>
    <Peak1D F1="7.2657" intensity="8.82" type="0"/>
    <Peak1D F1="7.26" intensity="12.72" type="0"/>
    <Peak1D F1="7.2523" intensity="13.42" type="0"/>
    <Peak1D F1="7.2409" intensity="8.2" type="0"/>
    <Peak1D F1="7.2322" intensity="5.3" type="0"/>
    <Peak1D F1="7.2204" intensity="1.89" type="0"/>
  </PeakList1D>
  <PeakList1D>
    <PeakList1DHeader creator="600" date="2022-10-11T19:19:07" expNo="1" name="AIM399" owner="" procNo="1" source="C:\Users\sara\Desktop\Programmi\topspin1\bruker">
      <PeakPickDetails>F1=4.744ppm, F2=4.460ppm, MI=2.85cm, MAXI=14.71cm, PC=1.000
      </PeakPickDetails>
    </PeakList1DHeader>
    <Peak1D F1="4.6577" intensity="4.45" type="0"/>
    <Peak1D F1="4.6335" intensity="7.37" type="0"/>
    <Peak1D F1="4.5673" intensity="7.6" type="0"/>
    <Peak1D F1="4.543" intensity="4.55" type="0"/>
  </PeakList1D>
  <PeakList1D>
    <PeakList1DHeader creator="600" date="2022-10-11T19:19:07" expNo="1" name="AIM399" owner="" procNo="1" source="C:\Users\sara\Desktop\Programmi\topspin1\bruker">
      <PeakPickDetails>F1=4.180ppm, F2=4.067ppm, MI=9.01cm, MAXI=15.23cm, PC=1.000
      </PeakPickDetails>
    </PeakList1DHeader>
    <Peak1D F1="4.1539" intensity="11.22" type="0"/>
  </PeakList1D>
  <PeakList1D>
    <PeakList1DHeader creator="600" date="2022-10-11T19:19:07" expNo="1" name="AIM399" owner="" procNo="1" source="C:\Users\sara\Desktop\Programmi\topspin1\bruker">
      <PeakPickDetails>F1=3.857ppm, F2=3.645ppm, MI=3.78cm, MAXI=10.62cm, PC=1.000
      </PeakPickDetails>
    </PeakList1DHeader>
    <Peak1D F1="3.7726" intensity="5.08" type="0"/>
    <Peak1D F1="3.7501" intensity="5.44" type="0"/>
  </PeakList1D>
  <PeakList1D>
    <PeakList1DHeader creator="600" date="2022-10-11T19:19:07" expNo="1" name="AIM399" owner="" procNo="1" source="C:\Users\sara\Desktop\Programmi\topspin1\bruker">
      <PeakPickDetails>F1=3.523ppm, F2=3.378ppm, MI=0.73cm, MAXI=5.18cm, PC=1.000
      </PeakPickDetails>
    </PeakList1DHeader>
    <Peak1D F1="3.495" intensity="1.5" type="0"/>
    <Peak1D F1="3.4881" intensity="1.72" type="0"/>
    <Peak1D F1="3.4762" intensity="2.54" type="0"/>
    <Peak1D F1="3.4696" intensity="2.54" type="0"/>
    <Peak1D F1="3.4579" intensity="1.92" type="0"/>
    <Peak1D F1="3.451" intensity="1.72" type="0"/>
  </PeakList1D>
  <PeakList1D>
    <PeakList1DHeader creator="600" date="2022-10-11T19:19:07" expNo="1" name="AIM399" owner="" procNo="1" source="C:\Users\sara\Desktop\Programmi\topspin1\bruker">
      <PeakPickDetails>F1=3.192ppm, F2=3.040ppm, MI=1.40cm, MAXI=8.70cm, PC=1.000
      </PeakPickDetails>
    </PeakList1DHeader>
    <Peak1D F1="3.1733" intensity="6.36" type="0"/>
    <Peak1D F1="3.1508" intensity="6.03" type="0"/>
    <Peak1D F1="3.1392" intensity="1.97" type="0"/>
    <Peak1D F1="3.1337" intensity="3.64" type="0"/>
    <Peak1D F1="3.1281" intensity="2.13" type="0"/>
    <Peak1D F1="3.1195" intensity="1.82" type="0"/>
    <Peak1D F1="3.114" intensity="3.23" type="0"/>
    <Peak1D F1="3.1085" intensity="1.77" type="0"/>
  </PeakList1D>
  <PeakList1D>
    <PeakList1DHeader creator="600" date="2022-10-11T19:19:07" expNo="1" name="AIM399" owner="" procNo="1" source="C:\Users\sara\Desktop\Programmi\topspin1\bruker">
      <PeakPickDetails>F1=2.998ppm, F2=2.908ppm, MI=1.19cm, MAXI=6.06cm, PC=1.000
      </PeakPickDetails>
    </PeakList1DHeader>
    <Peak1D F1="2.9887" intensity="1.86" type="0"/>
    <Peak1D F1="2.9826" intensity="2.78" type="0"/>
    <Peak1D F1="2.9769" intensity="1.79" type="0"/>
    <Peak1D F1="2.9686" intensity="2.09" type="0"/>
    <Peak1D F1="2.9627" intensity="2.96" type="0"/>
    <Peak1D F1="2.9568" intensity="1.75" type="0"/>
  </PeakList1D>
  <PeakList1D>
    <PeakList1DHeader creator="600" date="2022-10-11T19:19:07" expNo="1" name="AIM399" owner="" procNo="1" source="C:\Users\sara\Desktop\Programmi\topspin1\bruker">
      <PeakPickDetails>F1=2.613ppm, F2=2.379ppm, MI=0.78cm, MAXI=6.32cm, PC=1.000
      </PeakPickDetails>
    </PeakList1DHeader>
    <Peak1D F1="2.5076" intensity="1.83" type="0"/>
    <Peak1D F1="2.5015" intensity="2.03" type="0"/>
    <Peak1D F1="2.4898" intensity="2.36" type="0"/>
    <Peak1D F1="2.4875" intensity="2.48" type="0"/>
    <Peak1D F1="2.4839" intensity="2.44" type="0"/>
    <Peak1D F1="2.4816" intensity="2.24" type="0"/>
    <Peak1D F1="2.4698" intensity="1.82" type="0"/>
    <Peak1D F1="2.4638" intensity="1.56" type="0"/>
  </PeakList1D>
</PeakList>
