# Supplementary material for: Asymmetric Catalytic Access to Piperazin-2-ones and Morpholin-2-ones in a One-Pot Approach: Rapid Synthesis of an Intermediate to Aprepitant
Source: J Org Chem. 2023 Feb 21;88(12):7888–92. doi: 10.1021/acs.joc.2c02491 (PMC10278953; doi:10.1021/acs.joc.2c02491)
Supplement: Supplementary file 2 — jo2c02491_si_002.zip [file jo2c02491_si_002.zip › FID for publication/3a/1H/pdata/1/peakrng]

P    #regions in PPM
# 2022-10-11 19:19:09 +0200  sara@DESKTOP-S716QST
# low field   high field   mi   maxi
  7.596055695813486  7.544178981250821  6.008  17.040  # for region 1
  7.41992337750791  7.367114745917172  4.869  15.124  # for region 2
  7.353135990496096  7.307161417111218  2.227  16.522  # for region 3
  7.298774163858572  7.202165431948459  1.761  20.718  # for region 4
  4.74403337452458  4.460059545767827  2.849  14.710  # for region 5
  4.1797977932039725  4.066579469320561  9.012  15.227  # for region 6
  3.856847164421783  3.6452588214265553  3.781  10.618  # for region 7
  3.522760307060897  3.3779893355378463  0.725  5.179  # for region 8
  3.19238552589291  3.040190401984062  1.398  8.701  # for region 9
  2.9975015257657263  2.908411697136157  1.191  6.060  # for region 10
  2.6133016398007074  2.3794408396480873  0.777  6.319  # for region 11
