# Supplementary material for: Asymmetric Catalytic Access to Piperazin-2-ones and Morpholin-2-ones in a One-Pot Approach: Rapid Synthesis of an Intermediate to Aprepitant
Source: J Org Chem. 2023 Feb 21;88(12):7888–92. doi: 10.1021/acs.joc.2c02491 (PMC10278953; doi:10.1021/acs.joc.2c02491)
Supplement: Supplementary file 2 — jo2c02491_si_002.zip [file jo2c02491_si_002.zip › FID for publication/3b/13C/pdata/1/auditp.txt]

##TITLE= Audit trail, TopSpin 3.5 pl 7
##JCAMPDX= 5.01
##ORIGIN= Bruker BioSpin GmbH
##OWNER= nmr
$$ D:\data\Lattanzi\nmr/AIM401fr1/2/pdata/1/auditp.txt
##AUDIT TRAIL=  $$ (NUMBER, WHEN, WHO, WHERE, PROCESS, VERSION, WHAT)
(   1,<2022-03-11 23:22:44.295 +0100>,<nmr>,<NMR-600>,<go4>,<TopSpin 3.5.7>,
      <created by zg
	started at 2022-03-11 19:13:43.735 +0100,
	POWCHK enabled, PULCHK disabled,
       configuration hash MD5:
       B6 55 C6 95 FE 9C 9D ED 6C C0 9A 7F 31 0E 2E 3C
       data hash MD5: 64K
       54 28 A6 41 12 70 2D DA 91 F5 61 40 FA 96 83 B5>)
(   2,<2022-03-12 12:25:34.113 +0100>,<nmr>,<NMR-600>,<proc1d>,<TopSpin 3.5.7>,
      <Start of raw data processing
       efp LB = 2 FT_mod = 6 PKNL = 1 PHC0 = -78.59304 PHC1 = -115.7039 SI = 32K 
       data hash MD5: 32K
       C8 D9 DB 34 B9 C6 1C 5F 9F 83 43 8A 2C 32 B6 E4>)
(   3,<2022-03-12 12:25:44.776 +0100>,<nmr>,<NMR-600>,<proc1d>,<TopSpin 3.5.7>,
      <apk 
       data hash MD5: 32K
       84 E7 68 5F 44 F4 70 75 58 97 D3 EA CE 74 F1 D0>)
##END=

$$ hash MD5
$$ 78 15 9B 06 80 06 5B 0A CE 0F 89 0C D2 1B 93 1C
