# Supplementary material for: Asymmetric Catalytic Access to Piperazin-2-ones and Morpholin-2-ones in a One-Pot Approach: Rapid Synthesis of an Intermediate to Aprepitant
Source: J Org Chem. 2023 Feb 21;88(12):7888–92. doi: 10.1021/acs.joc.2c02491 (PMC10278953; doi:10.1021/acs.joc.2c02491)
Supplement: Supplementary file 2 — jo2c02491_si_002.zip [file jo2c02491_si_002.zip › FID for publication/3b/13C/pdata/1/peaklist.xml]

<?xml version="1.0" encoding="UTF-8"?>
<PeakList>
  <PeakList1D>
    <PeakList1DHeader creator="600" date="2022-10-11T19:33:06" expNo="2" name="AIM401fr1" owner="" procNo="1" source="C:\Users\sara\Desktop\Programmi\topspin1\bruker">
      <PeakPickDetails>F1=168.436ppm, F2=166.349ppm, MI=0.31cm, MAXI=0.84cm, PC=1.400
      </PeakPickDetails>
    </PeakList1DHeader>
    <Peak1D F1="167.8464" intensity="0.48" type="0"/>
  </PeakList1D>
  <PeakList1D>
    <PeakList1DHeader creator="600" date="2022-10-11T19:33:06" expNo="2" name="AIM401fr1" owner="" procNo="1" source="C:\Users\sara\Desktop\Programmi\topspin1\bruker">
      <PeakPickDetails>F1=141.100ppm, F2=136.271ppm, MI=0.31cm, MAXI=1.10cm, PC=1.400
      </PeakPickDetails>
    </PeakList1DHeader>
    <Peak1D F1="138.0266" intensity="0.48" type="0"/>
    <Peak1D F1="137.3777" intensity="0.5" type="0"/>
    <Peak1D F1="136.6363" intensity="0.52" type="0"/>
  </PeakList1D>
  <PeakList1D>
    <PeakList1DHeader creator="600" date="2022-10-11T19:33:06" expNo="2" name="AIM401fr1" owner="" procNo="1" source="C:\Users\sara\Desktop\Programmi\topspin1\bruker">
      <PeakPickDetails>F1=134.552ppm, F2=132.997ppm, MI=0.29cm, MAXI=0.65cm, PC=1.400
      </PeakPickDetails>
    </PeakList1DHeader>
    <Peak1D F1="133.651" intensity="0.45" type="0"/>
  </PeakList1D>
  <PeakList1D>
    <PeakList1DHeader creator="600" date="2022-10-11T19:33:06" expNo="2" name="AIM401fr1" owner="" procNo="1" source="C:\Users\sara\Desktop\Programmi\topspin1\bruker">
      <PeakPickDetails>F1=131.974ppm, F2=125.345ppm, MI=0.56cm, MAXI=3.21cm, PC=1.400
      </PeakPickDetails>
    </PeakList1DHeader>
    <Peak1D F1="130.2993" intensity="1.86" type="0"/>
    <Peak1D F1="128.7031" intensity="2.21" type="0"/>
    <Peak1D F1="128.6691" intensity="2.59" type="0"/>
    <Peak1D F1="128.6548" intensity="2.55" type="0"/>
    <Peak1D F1="128.3569" intensity="1.95" type="0"/>
    <Peak1D F1="128.2206" intensity="2.07" type="0"/>
    <Peak1D F1="127.5949" intensity="1.01" type="0"/>
    <Peak1D F1="127.3435" intensity="0.94" type="0"/>
  </PeakList1D>
  <PeakList1D>
    <PeakList1DHeader creator="600" date="2022-10-11T19:33:06" expNo="2" name="AIM401fr1" owner="" procNo="1" source="C:\Users\sara\Desktop\Programmi\topspin1\bruker">
      <PeakPickDetails>F1=80.399ppm, F2=73.113ppm, MI=12.95cm, MAXI=16.47cm, PC=1.400
      </PeakPickDetails>
    </PeakList1DHeader>
    <Peak1D F1="77.2107" intensity="15.0" type="0"/>
    <Peak1D F1="76.9992" intensity="14.99" type="0"/>
    <Peak1D F1="76.7876" intensity="14.71" type="0"/>
  </PeakList1D>
  <PeakList1D>
    <PeakList1DHeader creator="600" date="2022-10-11T19:33:06" expNo="2" name="AIM401fr1" owner="" procNo="1" source="C:\Users\sara\Desktop\Programmi\topspin1\bruker">
      <PeakPickDetails>F1=72.346ppm, F2=39.752ppm, MI=0.51cm, MAXI=1.45cm, PC=1.400
      </PeakPickDetails>
    </PeakList1DHeader>
    <Peak1D F1="70.5121" intensity="1.08" type="0"/>
    <Peak1D F1="58.8908" intensity="1.0" type="0"/>
    <Peak1D F1="50.2882" intensity="1.02" type="0"/>
    <Peak1D F1="46.6939" intensity="1.01" type="0"/>
    <Peak1D F1="45.775" intensity="1.05" type="0"/>
  </PeakList1D>
</PeakList>
