# Supplementary material for: Asymmetric Catalytic Access to Piperazin-2-ones and Morpholin-2-ones in a One-Pot Approach: Rapid Synthesis of an Intermediate to Aprepitant
Source: J Org Chem. 2023 Feb 21;88(12):7888–92. doi: 10.1021/acs.joc.2c02491 (PMC10278953; doi:10.1021/acs.joc.2c02491)
Supplement: Supplementary file 2 — jo2c02491_si_002.zip [file jo2c02491_si_002.zip › FID for publication/3b/13C/pdata/1/peakrng]

P    #regions in PPM
# 2022-10-11 19:33:08 +0200  sara@DESKTOP-S716QST
# low field   high field   mi   maxi
  168.43558483305054  166.3485549918247  0.312  0.842  # for region 1
  141.09958612836692  136.27077198592283  0.305  1.103  # for region 2
  134.55204152844271  132.9969996859607  0.290  0.646  # for region 3
  131.97394584222255  125.34455693479929  0.559  3.207  # for region 4
  80.39852946384934  73.11281216744328  12.955  16.474  # for region 5
  72.34589455729527  39.751896126005  0.508  1.451  # for region 6
