# Supplementary material for: Asymmetric Catalytic Access to Piperazin-2-ones and Morpholin-2-ones in a One-Pot Approach: Rapid Synthesis of an Intermediate to Aprepitant
Source: J Org Chem. 2023 Feb 21;88(12):7888–92. doi: 10.1021/acs.joc.2c02491 (PMC10278953; doi:10.1021/acs.joc.2c02491)
Supplement: Supplementary file 2 — jo2c02491_si_002.zip [file jo2c02491_si_002.zip › FID for publication/3b/1H/pdata/1/auditp.txt]

##TITLE= Audit trail, TopSpin 3.5 pl 7
##JCAMPDX= 5.01
##ORIGIN= Bruker BioSpin GmbH
##OWNER= nmr
$$ D:\data\Lattanzi\nmr/AIM401fr1/1/pdata/1/auditp.txt
##AUDIT TRAIL=  $$ (NUMBER, WHEN, WHO, WHERE, PROCESS, VERSION, WHAT)
(   1,<2022-03-11 19:09:58.131 +0100>,<nmr>,<NMR-600>,<go4>,<TopSpin 3.5.7>,
      <acquisition in progress>)
(   2,<2022-03-11 19:10:33.561 +0100>,<nmr>,<NMR-600>,<proc1d>,<TopSpin 3.5.7>,
      <Start of raw data processing
       ft FT_mod = 6 PKNL = 1 SI = 64K 
       data hash MD5: 64K
       4A 5E FA BE 5A 77 FC 3A 11 EA D0 CB C7 32 17 87>)
(   3,<2022-03-11 19:10:36.758 +0100>,<nmr>,<NMR-600>,<proc1d>,<TopSpin 3.5.7>,
      <apk 
       data hash MD5: 64K
       0C 09 A1 93 E6 C7 7C A2 71 87 50 68 77 95 8A D1>)
##END=

$$ hash MD5
$$ CC F4 AC E9 48 4C 82 5B 2C 5F 89 E7 D7 5D 2D C2
