# Supplementary material for: Asymmetric Catalytic Access to Piperazin-2-ones and Morpholin-2-ones in a One-Pot Approach: Rapid Synthesis of an Intermediate to Aprepitant
Source: J Org Chem. 2023 Feb 21;88(12):7888–92. doi: 10.1021/acs.joc.2c02491 (PMC10278953; doi:10.1021/acs.joc.2c02491)
Supplement: Supplementary file 2 — jo2c02491_si_002.zip [file jo2c02491_si_002.zip › FID for publication/3b/1H/pdata/1/integrals.txt]

   Current data set:
   NAME =	AIM401fr1	EXPNO =	1	PROCNO = 1
   USER =	600	DU    =	C:/Users/sara/Desktop/Programmi/topspin1/bruker

   Number   Integrated Region     Integral
     1      7.536      7.502         2.00873
     2      7.384      7.350         2.26133
     3      7.342      7.264         4.98974
     4      7.256      7.192         5.09844
     5      4.662      4.586         1.00000
     6      4.563      4.495         0.99488
     7      4.141      4.088         0.95690
     8      3.767      3.688         1.05908
     9      3.499      3.413         1.02274
    10      3.169      3.131         0.91166
    11      3.131      3.083         1.04097
    12      2.991      2.934         0.99057
    13      2.520      2.444         0.99329
