# Supplementary material for: Asymmetric Catalytic Access to Piperazin-2-ones and Morpholin-2-ones in a One-Pot Approach: Rapid Synthesis of an Intermediate to Aprepitant
Source: J Org Chem. 2023 Feb 21;88(12):7888–92. doi: 10.1021/acs.joc.2c02491 (PMC10278953; doi:10.1021/acs.joc.2c02491)
Supplement: Supplementary file 2 — jo2c02491_si_002.zip [file jo2c02491_si_002.zip › FID for publication/3b/1H/pdata/1/intrng]

A 1.0 #regions in PPM
# low field   high field  bias        slope
  7.5364004114726475  7.502152460695874  -9216000.0  -0.0  # for region 1
  7.383673063414064  7.350350732928555  -9216000.0  -0.0  # for region 2
  7.3423286904042655  7.26426804584099  8192000.0  -2000.0  # for region 3
  7.255628923122524  7.192069663122386  -1.6384E7  17645.08393285371  # for region 4
  4.661562522178441  4.5863760298852405  -0.0  -0.0  # for region 5
  4.56253641037764  4.494685185625239  -0.0  -0.0  # for region 6
  4.140758526781636  4.087577837110836  -0.0  -0.0  # for region 7
  3.766659882200833  3.6878057561372324  -0.0  -0.0  # for region 8
  3.4989226169616305  3.41273322335723  -0.0  -0.0  # for region 9
  3.1688997552742353  3.130674834678844  -0.0  -0.0  # for region 10
  3.130674834678844  3.083297468307092  -0.0  -0.0  # for region 11
  2.9906962522168494  2.933628060905421  -0.0  -0.0  # for region 12
  2.519614484315906  2.4442414014517544  -0.0  -0.0  # for region 13
