# Supplementary material for: Asymmetric Catalytic Access to Piperazin-2-ones and Morpholin-2-ones in a One-Pot Approach: Rapid Synthesis of an Intermediate to Aprepitant
Source: J Org Chem. 2023 Feb 21;88(12):7888–92. doi: 10.1021/acs.joc.2c02491 (PMC10278953; doi:10.1021/acs.joc.2c02491)
Supplement: Supplementary file 2 — jo2c02491_si_002.zip [file jo2c02491_si_002.zip › FID for publication/3b/1H/pdata/1/peaklist.xml]

<?xml version="1.0" encoding="UTF-8"?>
<PeakList>
  <PeakList1D>
    <PeakList1DHeader creator="600" date="2022-10-11T19:30:03" expNo="1" name="AIM401fr1" owner="" procNo="1" source="C:\Users\sara\Desktop\Programmi\topspin1\bruker">
      <PeakPickDetails>F1=7.551ppm, F2=7.489ppm, MI=8.97cm, MAXI=20.08cm, PC=1.000
      </PeakPickDetails>
    </PeakList1DHeader>
    <Peak1D F1="7.5243" intensity="10.29" type="0"/>
    <Peak1D F1="7.5103" intensity="12.02" type="0"/>
  </PeakList1D>
  <PeakList1D>
    <PeakList1DHeader creator="600" date="2022-10-11T19:30:03" expNo="1" name="AIM401fr1" owner="" procNo="1" source="C:\Users\sara\Desktop\Programmi\topspin1\bruker">
      <PeakPickDetails>F1=7.390ppm, F2=7.349ppm, MI=8.45cm, MAXI=18.47cm, PC=1.000
      </PeakPickDetails>
    </PeakList1DHeader>
    <Peak1D F1="7.3695" intensity="13.33" type="0"/>
    <Peak1D F1="7.3555" intensity="11.11" type="0"/>
  </PeakList1D>
  <PeakList1D>
    <PeakList1DHeader creator="600" date="2022-10-11T19:30:03" expNo="1" name="AIM401fr1" owner="" procNo="1" source="C:\Users\sara\Desktop\Programmi\topspin1\bruker">
      <PeakPickDetails>F1=7.345ppm, F2=7.191ppm, MI=2.75cm, MAXI=20.75cm, PC=1.000
      </PeakPickDetails>
    </PeakList1DHeader>
    <Peak1D F1="7.3364" intensity="4.1" type="0"/>
    <Peak1D F1="7.3248" intensity="10.01" type="0"/>
    <Peak1D F1="7.3123" intensity="8.93" type="0"/>
    <Peak1D F1="7.2932" intensity="6.89" type="0"/>
    <Peak1D F1="7.2832" intensity="12.04" type="0"/>
    <Peak1D F1="7.2709" intensity="9.77" type="0"/>
    <Peak1D F1="7.2599" intensity="15.0" type="0"/>
    <Peak1D F1="7.2476" intensity="13.11" type="0"/>
    <Peak1D F1="7.2353" intensity="11.49" type="0"/>
    <Peak1D F1="7.2209" intensity="10.7" type="0"/>
    <Peak1D F1="7.2088" intensity="7.11" type="0"/>
  </PeakList1D>
  <PeakList1D>
    <PeakList1DHeader creator="600" date="2022-10-11T19:30:03" expNo="1" name="AIM401fr1" owner="" procNo="1" source="C:\Users\sara\Desktop\Programmi\topspin1\bruker">
      <PeakPickDetails>F1=4.668ppm, F2=4.447ppm, MI=2.75cm, MAXI=13.77cm, PC=1.000
      </PeakPickDetails>
    </PeakList1DHeader>
    <Peak1D F1="4.6331" intensity="4.17" type="0"/>
    <Peak1D F1="4.6089" intensity="6.86" type="0"/>
    <Peak1D F1="4.542" intensity="7.07" type="0"/>
    <Peak1D F1="4.5177" intensity="4.29" type="0"/>
  </PeakList1D>
  <PeakList1D>
    <PeakList1DHeader creator="600" date="2022-10-11T19:30:03" expNo="1" name="AIM401fr1" owner="" procNo="1" source="C:\Users\sara\Desktop\Programmi\topspin1\bruker">
      <PeakPickDetails>F1=4.158ppm, F2=4.031ppm, MI=9.16cm, MAXI=14.58cm, PC=1.000
      </PeakPickDetails>
    </PeakList1DHeader>
    <Peak1D F1="4.1122" intensity="10.63" type="0"/>
  </PeakList1D>
  <PeakList1D>
    <PeakList1DHeader creator="600" date="2022-10-11T19:30:03" expNo="1" name="AIM401fr1" owner="" procNo="1" source="C:\Users\sara\Desktop\Programmi\topspin1\bruker">
      <PeakPickDetails>F1=3.847ppm, F2=3.644ppm, MI=3.42cm, MAXI=8.83cm, PC=1.000
      </PeakPickDetails>
    </PeakList1DHeader>
    <Peak1D F1="3.7379" intensity="4.75" type="0"/>
    <Peak1D F1="3.7154" intensity="5.16" type="0"/>
  </PeakList1D>
  <PeakList1D>
    <PeakList1DHeader creator="600" date="2022-10-11T19:30:03" expNo="1" name="AIM401fr1" owner="" procNo="1" source="C:\Users\sara\Desktop\Programmi\topspin1\bruker">
      <PeakPickDetails>F1=3.536ppm, F2=3.368ppm, MI=0.81cm, MAXI=4.94cm, PC=1.000
      </PeakPickDetails>
    </PeakList1DHeader>
    <Peak1D F1="3.4777" intensity="1.38" type="0"/>
    <Peak1D F1="3.4707" intensity="1.64" type="0"/>
    <Peak1D F1="3.4587" intensity="2.57" type="0"/>
    <Peak1D F1="3.4516" intensity="2.7" type="0"/>
    <Peak1D F1="3.44" intensity="1.84" type="0"/>
    <Peak1D F1="3.4333" intensity="1.75" type="0"/>
  </PeakList1D>
  <PeakList1D>
    <PeakList1DHeader creator="600" date="2022-10-11T19:30:03" expNo="1" name="AIM401fr1" owner="" procNo="1" source="C:\Users\sara\Desktop\Programmi\topspin1\bruker">
      <PeakPickDetails>F1=3.239ppm, F2=2.881ppm, MI=1.23cm, MAXI=8.88cm, PC=1.000
      </PeakPickDetails>
    </PeakList1DHeader>
    <Peak1D F1="3.1571" intensity="5.87" type="0"/>
    <Peak1D F1="3.1346" intensity="5.69" type="0"/>
    <Peak1D F1="3.1274" intensity="2.16" type="0"/>
    <Peak1D F1="3.1222" intensity="3.46" type="0"/>
    <Peak1D F1="3.117" intensity="2.17" type="0"/>
    <Peak1D F1="3.1078" intensity="1.87" type="0"/>
    <Peak1D F1="3.1025" intensity="3.11" type="0"/>
    <Peak1D F1="3.0972" intensity="1.88" type="0"/>
    <Peak1D F1="2.9782" intensity="1.71" type="0"/>
    <Peak1D F1="2.9728" intensity="2.65" type="0"/>
    <Peak1D F1="2.9668" intensity="1.8" type="0"/>
    <Peak1D F1="2.958" intensity="2.0" type="0"/>
    <Peak1D F1="2.9527" intensity="2.88" type="0"/>
    <Peak1D F1="2.9467" intensity="1.87" type="0"/>
  </PeakList1D>
  <PeakList1D>
    <PeakList1DHeader creator="600" date="2022-10-11T19:30:03" expNo="1" name="AIM401fr1" owner="" procNo="1" source="C:\Users\sara\Desktop\Programmi\topspin1\bruker">
      <PeakPickDetails>F1=2.617ppm, F2=2.378ppm, MI=1.04cm, MAXI=5.36cm, PC=1.000
      </PeakPickDetails>
    </PeakList1DHeader>
    <Peak1D F1="2.5019" intensity="1.67" type="0"/>
    <Peak1D F1="2.4961" intensity="1.89" type="0"/>
    <Peak1D F1="2.4823" intensity="2.49" type="0"/>
    <Peak1D F1="2.4778" intensity="2.56" type="0"/>
    <Peak1D F1="2.4639" intensity="1.77" type="0"/>
    <Peak1D F1="2.4579" intensity="1.57" type="0"/>
  </PeakList1D>
</PeakList>
