# Supplementary material for: Asymmetric Catalytic Access to Piperazin-2-ones and Morpholin-2-ones in a One-Pot Approach: Rapid Synthesis of an Intermediate to Aprepitant
Source: J Org Chem. 2023 Feb 21;88(12):7888–92. doi: 10.1021/acs.joc.2c02491 (PMC10278953; doi:10.1021/acs.joc.2c02491)
Supplement: Supplementary file 2 — jo2c02491_si_002.zip [file jo2c02491_si_002.zip › FID for publication/3b/1H/pdata/1/peakrng]

P    #regions in PPM
# 2022-10-11 19:30:04 +0200  sara@DESKTOP-S716QST
# low field   high field   mi   maxi
  7.550677812116908  7.488751655750192  8.974  20.084  # for region 1
  7.389546569431372  7.3485705555170755  8.451  18.469  # for region 2
  7.344565381224701  7.190520216133366  2.754  20.748  # for region 3
  4.6679472332604  4.44730036675216  2.754  13.769  # for region 4
  4.157927427069221  4.031326765957935  9.164  14.576  # for region 5
  3.846851516910062  3.644290459132005  3.419  8.831  # for region 6
  3.5357756067509034  3.3675775855601953  0.807  4.938  # for region 7
  3.2391683435758916  2.881069330718255  1.234  8.879  # for region 8
  2.617016523257574  2.3782838480191497  1.045  5.365  # for region 9
