# Supplementary material for: Asymmetric Catalytic Access to Piperazin-2-ones and Morpholin-2-ones in a One-Pot Approach: Rapid Synthesis of an Intermediate to Aprepitant
Source: J Org Chem. 2023 Feb 21;88(12):7888–92. doi: 10.1021/acs.joc.2c02491 (PMC10278953; doi:10.1021/acs.joc.2c02491)
Supplement: Supplementary file 2 — jo2c02491_si_002.zip [file jo2c02491_si_002.zip › FID for publication/3d/13C/pdata/1/auditp.txt]

##TITLE= Audit trail, TopSpin 3.5 pl 7
##JCAMPDX= 5.01
##ORIGIN= Bruker BioSpin GmbH
##OWNER= nmr
$$ D:\data\Lattanzi\nmr/AIM420fr2/2/pdata/1/auditp.txt
##AUDIT TRAIL=  $$ (NUMBER, WHEN, WHO, WHERE, PROCESS, VERSION, WHAT)
(   1,<2022-03-13 10:46:53.620 +0100>,<nmr>,<NMR-600>,<go4>,<TopSpin 3.5.7>,
      <acquisition in progress>)
(   2,<2022-03-13 11:09:12.159 +0100>,<nmr>,<NMR-600>,<proc1d>,<TopSpin 3.5.7>,
      <Start of raw data processing
       efp LB = 2 FT_mod = 6 PKNL = 1 PHC0 = -107.917 PHC1 = -70.63925 SI = 32K 
       data hash MD5: 32K
       07 F5 30 65 3F 3C B2 20 12 F3 0C 51 83 4C F1 8B>)
(   3,<2022-03-13 11:09:14.798 +0100>,<nmr>,<NMR-600>,<proc1d>,<TopSpin 3.5.7>,
      <apk 
       data hash MD5: 32K
       35 46 47 3E EC 14 69 BC 41 7F CF 27 DD 8F 0A F8>)
##END=

$$ hash MD5
$$ 76 33 BD 05 8A EB 14 14 B6 4D C8 A6 60 F6 4A 03
