# Supplementary material for: Asymmetric Catalytic Access to Piperazin-2-ones and Morpholin-2-ones in a One-Pot Approach: Rapid Synthesis of an Intermediate to Aprepitant
Source: J Org Chem. 2023 Feb 21;88(12):7888–92. doi: 10.1021/acs.joc.2c02491 (PMC10278953; doi:10.1021/acs.joc.2c02491)
Supplement: Supplementary file 2 — jo2c02491_si_002.zip [file jo2c02491_si_002.zip › FID for publication/3d/13C/pdata/1/peaklist.xml]

<?xml version="1.0" encoding="UTF-8"?>
<PeakList>
  <PeakList1D>
    <PeakList1DHeader creator="600" date="2022-10-12T17:47:45" expNo="2" name="AIM420fr2" owner="" procNo="1" source="C:\Users\sara\Desktop\Programmi\topspin1\bruker">
      <PeakPickDetails>F1=167.870ppm, F2=165.577ppm, MI=0.56cm, MAXI=2.43cm, PC=1.400
      </PeakPickDetails>
    </PeakList1DHeader>
    <Peak1D F1="167.2943" intensity="0.96" type="0"/>
  </PeakList1D>
  <PeakList1D>
    <PeakList1DHeader creator="600" date="2022-10-12T17:47:45" expNo="2" name="AIM420fr2" owner="" procNo="1" source="C:\Users\sara\Desktop\Programmi\topspin1\bruker">
      <PeakPickDetails>F1=141.262ppm, F2=135.651ppm, MI=0.72cm, MAXI=3.60cm, PC=1.400
      </PeakPickDetails>
    </PeakList1DHeader>
    <Peak1D F1="139.8005" intensity="0.91" type="0"/>
    <Peak1D F1="136.9975" intensity="1.01" type="0"/>
    <Peak1D F1="136.4649" intensity="0.95" type="0"/>
  </PeakList1D>
  <PeakList1D>
    <PeakList1DHeader creator="600" date="2022-10-12T17:47:45" expNo="2" name="AIM420fr2" owner="" procNo="1" source="C:\Users\sara\Desktop\Programmi\topspin1\bruker">
      <PeakPickDetails>F1=133.181ppm, F2=130.005ppm, MI=0.70cm, MAXI=3.73cm, PC=1.400
      </PeakPickDetails>
    </PeakList1DHeader>
    <Peak1D F1="132.5542" intensity="0.8" type="0"/>
    <Peak1D F1="131.9111" intensity="0.81" type="0"/>
    <Peak1D F1="130.7718" intensity="1.88" type="0"/>
    <Peak1D F1="130.3824" intensity="1.9" type="0"/>
  </PeakList1D>
  <PeakList1D>
    <PeakList1DHeader creator="600" date="2022-10-12T17:47:45" expNo="2" name="AIM420fr2" owner="" procNo="1" source="C:\Users\sara\Desktop\Programmi\topspin1\bruker">
      <PeakPickDetails>F1=129.582ppm, F2=125.912ppm, MI=1.08cm, MAXI=8.80cm, PC=1.400
      </PeakPickDetails>
    </PeakList1DHeader>
    <Peak1D F1="128.7155" intensity="7.65" type="0"/>
    <Peak1D F1="128.4241" intensity="5.13" type="0"/>
    <Peak1D F1="128.1894" intensity="3.81" type="0"/>
    <Peak1D F1="127.6732" intensity="1.92" type="0"/>
    <Peak1D F1="127.4679" intensity="1.85" type="0"/>
  </PeakList1D>
  <PeakList1D>
    <PeakList1DHeader creator="600" date="2022-10-12T17:47:45" expNo="2" name="AIM420fr2" owner="" procNo="1" source="C:\Users\sara\Desktop\Programmi\topspin1\bruker">
      <PeakPickDetails>F1=77.662ppm, F2=76.073ppm, MI=13.93cm, MAXI=16.85cm, PC=1.400
      </PeakPickDetails>
    </PeakList1DHeader>
    <Peak1D F1="77.2111" intensity="14.97" type="0"/>
    <Peak1D F1="76.9996" intensity="15.0" type="0"/>
    <Peak1D F1="76.788" intensity="14.73" type="0"/>
  </PeakList1D>
  <PeakList1D>
    <PeakList1DHeader creator="600" date="2022-10-12T17:47:45" expNo="2" name="AIM420fr2" owner="" procNo="1" source="C:\Users\sara\Desktop\Programmi\topspin1\bruker">
      <PeakPickDetails>F1=70.795ppm, F2=68.522ppm, MI=1.30cm, MAXI=4.28cm, PC=1.400
      </PeakPickDetails>
    </PeakList1DHeader>
    <Peak1D F1="70.0155" intensity="1.97" type="0"/>
  </PeakList1D>
  <PeakList1D>
    <PeakList1DHeader creator="600" date="2022-10-12T17:47:45" expNo="2" name="AIM420fr2" owner="" procNo="1" source="C:\Users\sara\Desktop\Programmi\topspin1\bruker">
      <PeakPickDetails>F1=59.969ppm, F2=58.210ppm, MI=1.33cm, MAXI=3.11cm, PC=1.400
      </PeakPickDetails>
    </PeakList1DHeader>
    <Peak1D F1="59.0021" intensity="1.86" type="0"/>
  </PeakList1D>
  <PeakList1D>
    <PeakList1DHeader creator="600" date="2022-10-12T17:47:45" expNo="2" name="AIM420fr2" owner="" procNo="1" source="C:\Users\sara\Desktop\Programmi\topspin1\bruker">
      <PeakPickDetails>F1=51.563ppm, F2=45.502ppm, MI=0.94cm, MAXI=4.50cm, PC=1.400
      </PeakPickDetails>
    </PeakList1DHeader>
    <Peak1D F1="50.3197" intensity="1.92" type="0"/>
    <Peak1D F1="46.6269" intensity="1.93" type="0"/>
    <Peak1D F1="45.6714" intensity="1.95" type="0"/>
  </PeakList1D>
</PeakList>
