# Supplementary material for: Asymmetric Catalytic Access to Piperazin-2-ones and Morpholin-2-ones in a One-Pot Approach: Rapid Synthesis of an Intermediate to Aprepitant
Source: J Org Chem. 2023 Feb 21;88(12):7888–92. doi: 10.1021/acs.joc.2c02491 (PMC10278953; doi:10.1021/acs.joc.2c02491)
Supplement: Supplementary file 2 — jo2c02491_si_002.zip [file jo2c02491_si_002.zip › FID for publication/3d/13C/pdata/1/peakrng]

P    #regions in PPM
# 2022-10-12 17:47:47 +0200  sara@DESKTOP-S716QST
# low field   high field   mi   maxi
  167.87045954078786  165.57666515984374  0.563  2.430  # for region 1
  141.262444721836  135.65147077460344  0.720  3.600  # for region 2
  133.18123067204823  130.00520768304867  0.698  3.735  # for region 3
  129.58173795118205  125.91166694167146  1.080  8.798  # for region 4
  77.66179740263374  76.07337171629919  13.934  16.850  # for region 5
  70.79491097401824  68.52224037664726  1.296  4.277  # for region 6
  59.969178988692  58.20969207459835  1.329  3.111  # for region 7
  51.56274151024455  45.50228658392197  0.940  4.504  # for region 8
