# Supplementary material for: Asymmetric Catalytic Access to Piperazin-2-ones and Morpholin-2-ones in a One-Pot Approach: Rapid Synthesis of an Intermediate to Aprepitant
Source: J Org Chem. 2023 Feb 21;88(12):7888–92. doi: 10.1021/acs.joc.2c02491 (PMC10278953; doi:10.1021/acs.joc.2c02491)
Supplement: Supplementary file 2 — jo2c02491_si_002.zip [file jo2c02491_si_002.zip › FID for publication/3d/1H/pdata/1/auditp.txt]

##TITLE= Audit trail, TopSpin 3.5 pl 7
##JCAMPDX= 5.01
##ORIGIN= Bruker BioSpin GmbH
##OWNER= nmr
$$ D:\data\Lattanzi\nmr/AIM420fr2/1/pdata/1/auditp.txt
##AUDIT TRAIL=  $$ (NUMBER, WHEN, WHO, WHERE, PROCESS, VERSION, WHAT)
(   1,<2022-03-13 10:45:38.909 +0100>,<nmr>,<NMR-600>,<go4>,<TopSpin 3.5.7>,
      <acquisition in progress>)
(   2,<2022-03-13 10:46:16.306 +0100>,<nmr>,<NMR-600>,<proc1d>,<TopSpin 3.5.7>,
      <Start of raw data processing
       ft FT_mod = 6 PKNL = 1 SI = 64K 
       data hash MD5: 64K
       61 99 9D 70 37 EC F2 D3 86 A4 F8 24 24 BB C0 45>)
(   3,<2022-03-13 10:46:19.253 +0100>,<nmr>,<NMR-600>,<proc1d>,<TopSpin 3.5.7>,
      <apk 
       data hash MD5: 64K
       8F CE 14 0E 30 58 E6 FB F3 24 7A 57 73 C1 8A 42>)
##END=

$$ hash MD5
$$ 08 AA 94 30 E7 14 DF C5 18 0A 9F 73 D9 DC 57 16
