# Supplementary material for: Asymmetric Catalytic Access to Piperazin-2-ones and Morpholin-2-ones in a One-Pot Approach: Rapid Synthesis of an Intermediate to Aprepitant
Source: J Org Chem. 2023 Feb 21;88(12):7888–92. doi: 10.1021/acs.joc.2c02491 (PMC10278953; doi:10.1021/acs.joc.2c02491)
Supplement: Supplementary file 2 — jo2c02491_si_002.zip [file jo2c02491_si_002.zip › FID for publication/3d/1H/pdata/1/integrals.txt]

   Current data set:
   NAME =	AIM420fr2	EXPNO =	1	PROCNO = 1
   USER =	600	DU    =	C:/Users/sara/Desktop/Programmi/topspin1/bruker

   Number   Integrated Region     Integral
     1      7.711      7.689         0.99313
     2      7.477      7.446         1.13658
     3      7.446      7.409         1.20173
     4      7.356      7.270         5.05227
     5      7.254      7.191         4.95504
     6      4.679      4.604         1.00000
     7      4.543      4.473         0.99082
     8      4.125      4.070         0.94712
     9      3.761      3.683         1.00289
    10      3.509      3.416         1.00845
    11      3.204      3.151         0.94414
    12      3.151      3.094         0.99267
    13      3.011      2.932         0.96665
    14      2.541      2.440         0.97325
