# Supplementary material for: Asymmetric Catalytic Access to Piperazin-2-ones and Morpholin-2-ones in a One-Pot Approach: Rapid Synthesis of an Intermediate to Aprepitant
Source: J Org Chem. 2023 Feb 21;88(12):7888–92. doi: 10.1021/acs.joc.2c02491 (PMC10278953; doi:10.1021/acs.joc.2c02491)
Supplement: Supplementary file 2 — jo2c02491_si_002.zip [file jo2c02491_si_002.zip › FID for publication/3d/1H/pdata/1/intrng]

A 1.0 #regions in PPM
# low field   high field  bias        slope
  7.711475562488966  7.689419276945682  -1.024E7  -0.0  # for region 1
  7.477080799173056  7.445678629924991  -1.024E7  -0.0  # for region 2
  7.445678629924991  7.408668930454058  -1.024E7  -0.0  # for region 3
  7.355584311010902  7.2703498516232985  2048000.0  10991.055456171734  # for region 4
  7.254274931651075  7.191096757806755  -1.7408E7  10991.055456171734  # for region 5
  4.679193372497624  4.603644733367639  -0.0  -0.0  # for region 6
  4.542562854922118  4.47344388720745  -0.0  -0.0  # for region 7
  4.124634212926453  4.06998200589625  -0.0  -0.0  # for region 8
  3.7613577779609892  3.6825943031233446  -0.0  -0.0  # for region 9
  3.5089931749097607  3.4157629393876507  -0.0  -0.0  # for region 10
  3.2035837826821587  3.150538993505786  -0.0  -0.0  # for region 11
  3.150538993505786  3.0942793686217542  -0.0  -0.0  # for region 12
  3.010693640222621  2.9319301653849763  -0.0  -0.0  # for region 13
  2.541327626904412  2.440060302113155  -0.0  -0.0  # for region 14
