# Supplementary material for: Asymmetric Catalytic Access to Piperazin-2-ones and Morpholin-2-ones in a One-Pot Approach: Rapid Synthesis of an Intermediate to Aprepitant
Source: J Org Chem. 2023 Feb 21;88(12):7888–92. doi: 10.1021/acs.joc.2c02491 (PMC10278953; doi:10.1021/acs.joc.2c02491)
Supplement: Supplementary file 2 — jo2c02491_si_002.zip [file jo2c02491_si_002.zip › FID for publication/3d/1H/pdata/1/peaklist.xml]

<?xml version="1.0" encoding="UTF-8"?>
<PeakList>
  <PeakList1D>
    <PeakList1DHeader creator="600" date="2022-10-12T17:47:01" expNo="1" name="AIM420fr2" owner="" procNo="1" source="C:\Users\sara\Desktop\Programmi\topspin1\bruker">
      <PeakPickDetails>F1=7.714ppm, F2=7.669ppm, MI=8.18cm, MAXI=13.14cm, PC=1.000
      </PeakPickDetails>
    </PeakList1DHeader>
    <Peak1D F1="7.7021" intensity="9.57" type="0"/>
    <Peak1D F1="7.699" intensity="10.15" type="0"/>
  </PeakList1D>
  <PeakList1D>
    <PeakList1DHeader creator="600" date="2022-10-12T17:47:01" expNo="1" name="AIM420fr2" owner="" procNo="1" source="C:\Users\sara\Desktop\Programmi\topspin1\bruker">
      <PeakPickDetails>F1=7.514ppm, F2=7.405ppm, MI=2.51cm, MAXI=18.60cm, PC=1.000
      </PeakPickDetails>
    </PeakList1DHeader>
    <Peak1D F1="7.47" intensity="5.86" type="0"/>
    <Peak1D F1="7.4562" intensity="13.23" type="0"/>
    <Peak1D F1="7.4376" intensity="7.26" type="0"/>
    <Peak1D F1="7.4346" intensity="7.33" type="0"/>
    <Peak1D F1="7.4239" intensity="3.33" type="0"/>
    <Peak1D F1="7.4208" intensity="3.48" type="0"/>
  </PeakList1D>
  <PeakList1D>
    <PeakList1DHeader creator="600" date="2022-10-12T17:47:01" expNo="1" name="AIM420fr2" owner="" procNo="1" source="C:\Users\sara\Desktop\Programmi\topspin1\bruker">
      <PeakPickDetails>F1=7.355ppm, F2=7.269ppm, MI=4.29cm, MAXI=20.82cm, PC=1.000
      </PeakPickDetails>
    </PeakList1DHeader>
    <Peak1D F1="7.344" intensity="4.54" type="0"/>
    <Peak1D F1="7.3324" intensity="11.78" type="0"/>
    <Peak1D F1="7.32" intensity="10.34" type="0"/>
    <Peak1D F1="7.3093" intensity="5.12" type="0"/>
    <Peak1D F1="7.2978" intensity="15.0" type="0"/>
    <Peak1D F1="7.2879" intensity="9.49" type="0"/>
    <Peak1D F1="7.2852" intensity="11.33" type="0"/>
  </PeakList1D>
  <PeakList1D>
    <PeakList1DHeader creator="600" date="2022-10-12T17:47:01" expNo="1" name="AIM420fr2" owner="" procNo="1" source="C:\Users\sara\Desktop\Programmi\topspin1\bruker">
      <PeakPickDetails>F1=7.266ppm, F2=7.162ppm, MI=6.90cm, MAXI=15.98cm, PC=1.000
      </PeakPickDetails>
    </PeakList1DHeader>
    <Peak1D F1="7.26" intensity="13.48" type="0"/>
    <Peak1D F1="7.2478" intensity="14.0" type="0"/>
    <Peak1D F1="7.2452" intensity="13.65" type="0"/>
    <Peak1D F1="7.2336" intensity="10.39" type="0"/>
    <Peak1D F1="7.2174" intensity="11.63" type="0"/>
    <Peak1D F1="7.2054" intensity="9.11" type="0"/>
  </PeakList1D>
  <PeakList1D>
    <PeakList1DHeader creator="600" date="2022-10-12T17:47:01" expNo="1" name="AIM420fr2" owner="" procNo="1" source="C:\Users\sara\Desktop\Programmi\topspin1\bruker">
      <PeakPickDetails>F1=4.705ppm, F2=4.420ppm, MI=4.51cm, MAXI=12.25cm, PC=1.000
      </PeakPickDetails>
    </PeakList1DHeader>
    <Peak1D F1="4.6526" intensity="5.5" type="0"/>
    <Peak1D F1="4.6285" intensity="7.67" type="0"/>
    <Peak1D F1="4.5129" intensity="7.88" type="0"/>
    <Peak1D F1="4.4887" intensity="5.71" type="0"/>
  </PeakList1D>
  <PeakList1D>
    <PeakList1DHeader creator="600" date="2022-10-12T17:47:01" expNo="1" name="AIM420fr2" owner="" procNo="1" source="C:\Users\sara\Desktop\Programmi\topspin1\bruker">
      <PeakPickDetails>F1=4.145ppm, F2=4.047ppm, MI=9.97cm, MAXI=14.64cm, PC=1.000
      </PeakPickDetails>
    </PeakList1DHeader>
    <Peak1D F1="4.0983" intensity="12.81" type="0"/>
  </PeakList1D>
  <PeakList1D>
    <PeakList1DHeader creator="600" date="2022-10-12T17:47:01" expNo="1" name="AIM420fr2" owner="" procNo="1" source="C:\Users\sara\Desktop\Programmi\topspin1\bruker">
      <PeakPickDetails>F1=3.816ppm, F2=3.614ppm, MI=4.23cm, MAXI=9.80cm, PC=1.000
      </PeakPickDetails>
    </PeakList1DHeader>
    <Peak1D F1="3.7366" intensity="5.65" type="0"/>
    <Peak1D F1="3.7141" intensity="6.19" type="0"/>
  </PeakList1D>
  <PeakList1D>
    <PeakList1DHeader creator="600" date="2022-10-12T17:47:01" expNo="1" name="AIM420fr2" owner="" procNo="1" source="C:\Users\sara\Desktop\Programmi\topspin1\bruker">
      <PeakPickDetails>F1=3.521ppm, F2=3.369ppm, MI=1.23cm, MAXI=5.18cm, PC=1.000
      </PeakPickDetails>
    </PeakList1DHeader>
    <Peak1D F1="3.4831" intensity="1.66" type="0"/>
    <Peak1D F1="3.4765" intensity="1.87" type="0"/>
    <Peak1D F1="3.4641" intensity="3.0" type="0"/>
    <Peak1D F1="3.4575" intensity="3.04" type="0"/>
    <Peak1D F1="3.4455" intensity="2.13" type="0"/>
    <Peak1D F1="3.4388" intensity="1.93" type="0"/>
  </PeakList1D>
  <PeakList1D>
    <PeakList1DHeader creator="600" date="2022-10-12T17:47:01" expNo="1" name="AIM420fr2" owner="" procNo="1" source="C:\Users\sara\Desktop\Programmi\topspin1\bruker">
      <PeakPickDetails>F1=3.204ppm, F2=3.052ppm, MI=1.17cm, MAXI=9.97cm, PC=1.000
      </PeakPickDetails>
    </PeakList1DHeader>
    <Peak1D F1="3.1816" intensity="7.01" type="0"/>
    <Peak1D F1="3.1591" intensity="6.56" type="0"/>
    <Peak1D F1="3.1375" intensity="2.14" type="0"/>
    <Peak1D F1="3.1323" intensity="3.94" type="0"/>
    <Peak1D F1="3.1271" intensity="2.43" type="0"/>
    <Peak1D F1="3.1177" intensity="2.04" type="0"/>
    <Peak1D F1="3.1125" intensity="3.53" type="0"/>
    <Peak1D F1="3.1074" intensity="2.06" type="0"/>
  </PeakList1D>
  <PeakList1D>
    <PeakList1DHeader creator="600" date="2022-10-12T17:47:01" expNo="1" name="AIM420fr2" owner="" procNo="1" source="C:\Users\sara\Desktop\Programmi\topspin1\bruker">
      <PeakPickDetails>F1=3.017ppm, F2=2.886ppm, MI=1.28cm, MAXI=6.35cm, PC=1.000
      </PeakPickDetails>
    </PeakList1DHeader>
    <Peak1D F1="2.9846" intensity="2.03" type="0"/>
    <Peak1D F1="2.9789" intensity="3.07" type="0"/>
    <Peak1D F1="2.9734" intensity="2.05" type="0"/>
    <Peak1D F1="2.9644" intensity="2.31" type="0"/>
    <Peak1D F1="2.9587" intensity="3.26" type="0"/>
    <Peak1D F1="2.9532" intensity="2.05" type="0"/>
  </PeakList1D>
  <PeakList1D>
    <PeakList1DHeader creator="600" date="2022-10-12T17:47:01" expNo="1" name="AIM420fr2" owner="" procNo="1" source="C:\Users\sara\Desktop\Programmi\topspin1\bruker">
      <PeakPickDetails>F1=2.594ppm, F2=2.415ppm, MI=1.23cm, MAXI=5.85cm, PC=1.000
      </PeakPickDetails>
    </PeakList1DHeader>
    <Peak1D F1="2.5081" intensity="1.98" type="0"/>
    <Peak1D F1="2.5021" intensity="2.23" type="0"/>
    <Peak1D F1="2.4882" intensity="2.91" type="0"/>
    <Peak1D F1="2.4839" intensity="2.84" type="0"/>
    <Peak1D F1="2.4699" intensity="2.0" type="0"/>
    <Peak1D F1="2.4639" intensity="1.75" type="0"/>
  </PeakList1D>
</PeakList>
