# Supplementary material for: Asymmetric Catalytic Access to Piperazin-2-ones and Morpholin-2-ones in a One-Pot Approach: Rapid Synthesis of an Intermediate to Aprepitant
Source: J Org Chem. 2023 Feb 21;88(12):7888–92. doi: 10.1021/acs.joc.2c02491 (PMC10278953; doi:10.1021/acs.joc.2c02491)
Supplement: Supplementary file 2 — jo2c02491_si_002.zip [file jo2c02491_si_002.zip › FID for publication/3d/1H/pdata/1/peakrng]

P    #regions in PPM
# 2022-10-12 17:47:03 +0200  sara@DESKTOP-S716QST
# low field   high field   mi   maxi
  7.714278793331829  7.668618435305487  8.184  13.139  # for region 1
  7.513837560639921  7.405490948374024  2.505  18.596  # for region 2
  7.355187164107715  7.269283778668326  4.287  20.823  # for region 3
  7.266188161175014  7.162484975149085  6.904  15.979  # for region 4
  4.705254469792641  4.420024442199016  4.510  12.249  # for region 5
  4.145204269627056  4.047351632423404  9.966  14.643  # for region 6
  3.8162528509424383  3.6143016635221348  4.231  9.799  # for region 7
  3.5206129683271485  3.368629085010838  1.225  5.178  # for region 8
  3.2041533756685285  3.0521694923522174  1.169  9.966  # for region 9
  3.016775985278556  2.885611812005575  1.281  6.347  # for region 10
  2.5941358713989517  2.4150863650263115  1.225  5.846  # for region 11
